# Supplementary material for: A systems biology approach identifies a regulator, BplERF1, of cold tolerance in Betula platyphylla
Source: For Res (Fayettev). 2021 Jun 30;1:11. doi: 10.48130/FR-2021-0011 (PMC11524244; doi:10.48130/FR-2021-0011)
Supplement: Supplementary file 1 — Supplementary data to this article can be found online. [file FR-2021-0011-S1.zip]

Archive with 3 entries (3 files):
- 10.48130_FR-2021-0011-Suppl-TableS2.pdf
- 10.48130_FR-2021-0011-Suppl-TableS3.pdf
- 10.48130_FR-2021-0011-Suppl-TableS1.pdf
